# Supplementary material for: Possible role of L-form switching in recurrent urinary tract infection
Source: Nat Commun. 2019 Sep 26;10:4379. doi: 10.1038/s41467-019-12359-3 (PMC6763468; doi:10.1038/s41467-019-12359-3)
Supplement: Supplementary file 3 — Supplementary Data 1 [file 41467_2019_12359_MOESM3_ESM.xlsx]

## Sheet: Sheet1
Supplementary data file 1.
16S
Strain	Accession number
UTI100Donation6	MN099614
UTI100Donation12	MN099615
UTI115Donation10	MN099616
UTI115Donation11	MN099617
UTI138Donation8	MN099618
UTI138Donation9	MN099619
UTI139Donation1	MN099620
UTI139Donation11	MN099621
UTI139Donation12	MN099622
UTI218Donation5	MN099623
UTI218Donation6	MN099624
UTI236Donation1	MN099625
UTI236Donation7	MN099626
UTI236Donation9	MN099627
UTI266Donation1	MN099628
UTI266Donation2	MN099629
UTI266Donation7	MN099630
UTI266Donation8	MN099631
UTI337Donation4	MN099632
UTI337Donation10	MN099633
UTI343Donation2ST144	MN099634
UTI343Donation3ST144	MN099635
UTI343Donation5ST144	MN099636
UTI343Donation5ST782	MN099637
UTI343Donation8ST144	MN099638
UTI343Donation11ST782	MN099639
UTI365Donation9	MN099640
UTI365Donation10	MN099641
UTI365Donation11	MN099642
UTI365Donation12	MN099643
UTI376Donation4	MN099644
UTI376Donation8	MN099645
UTI376Donation11	MN099646
UTI383Donation2	MN099647
UTI383Donation6	MN099648
UTI383Donation8	MN099649
UTI383Donation9	MN099650
UTI414Donation1	MN099651
UTI414Donation5	MN099652
UTI414Donation6	MN099653
UTI414Donation8	MN099654
UTI468Donation7	MN099655
UTI468Donation10	MN099656
UTI468Donation12	MN099657
UTI531Donation6	MN099658
UTI531Donation8	MN099659
UTI531Donation9	MN099660
UTI531Donation12	MN099661
UTI569Donation5	MN099662
UTI569Donation11	MN099663
UTI569Donation12	MN099664
UTI675Donation8	MN099665
UTI675Donation9	MN099666
UTI675Donation10	MN099667
UTI675Donation11	MN099668
UTI726Donation5	MN099669
UTI726Donation6	MN099670
UTI726Donation7	MN099671
UTI726Donation10	MN099672
UTI726Donation11	MN099673
UTI755Donation8	MN099674
UTI755Donation12	MN099675
UTI781Donation1	MN099676
UTI781Donation2	MN099677
UTI781Donation3	MN099678
UTI781Donation8	MN099679
UTI781Donation9	MN099680
UTI834Donation4	MN099681
UTI834Donation10	MN099682
UTI834Donation12	MN099683
UTI840Donation8	MN099684
UTI840Donation10	MN099685
UTI840Donation12	MN099686
UTI891Donation1	MN099687
UTI891Donation10	MN099688
UTI891Donation11	MN099689
UTI899Donation2	MN099690
UTI899Donation5	MN099691
UTI899Donation6	MN099692
UTI899Donation12	MN099693
UTI966Donation7	MN099694
UTI966Donation8	MN099695
UTI966Donation9	MN099696
UTI966Donation10	MN099697
SUTI974Donation2	MN099698
MLST
Strain and gene	GenBank accession number
UTI343ST144adk	MN103347
UTI343ST144fumC	MN106228
UTI343ST144gyrB	MN106229
UTI343ST144icd	MN106230
UTI343ST144mdh	MN106231
UTI343ST144purA	MN106232
UTI343ST144recA	MN106233
UTI343ST782adk	MN106234
UTI343ST782fumC	MN106235
UTI343ST782gyrB	MN106236
UTI343ST782icd	MN106237
UTI343ST782mdh	MN106238
UTI343ST782purA	MN106239
UTI343ST782recA	MN106240
