# Supplementary material for: Possible role of L-form switching in recurrent urinary tract infection
Source: Nat Commun. 2019 Sep 26;10:4379. doi: 10.1038/s41467-019-12359-3 (PMC6763468; doi:10.1038/s41467-019-12359-3)
Supplement: Supplementary file 15 — Source data [file 41467_2019_12359_MOESM15_ESM.xlsx]

## Sheet: Figure 5H
Figure 5H
Experiment 1													Experiment 2
Plating:	RODS												Plating:	RODS
Embryo	Time point	Dilution				Total CFU per embryo	log(CFU)	Average	STDev	ED			Embryo	Time point	Dilution			Total CFU per embryo	log(CFU)	Average	STDev	ED
		0	-1	-2	-3										0	-1	-2
		10	100	1000	10000										10	100	1000
1	0	ND	1	0		100	2	2.20749	0.29343	0.207487			1	0	ND	58	6	5800	3.76343	3.40761	0.342945	0.197999
2		26	0	1		260	2.41497						2		ND	12	1	1200	3.07918
1	4	29	0	0		290	2.4624	3.27438	1.14831	0.811981			3		ND	24	2	2400	3.38021
2		ND	122	13		12200	4.08636						1	4	ND	46	6	4600	3.66276	4.22908	0.513027	0.296196
1	20	ND	26	3	1	2600	3.41497	2.31968	2.00994	1.16044			2		ND	ND	23	23000	4.36173
2		ND	35	5	0	3500	3.54407						3		ND	ND	46	46000	4.66276
													1	20	ND	ND	24	24000	4.38021	3.68715	0.615534	0.355379
													2		ND	16	1	1600	3.20412
Plating:	L-forms												3		ND	30	2	3000	3.47712
Embryo	Time point	Dilution				Total CFU per embryo	log(CFU)	Average	STDev	ED
		0	-1	-2	-3								Plating:	L-forms
		10	100	1000	10000
1	0	0	0	0		0	0	0	0	0			Embryo	Time point	Dilution			Total CFU per embryo	log(CFU)	Average	STDev	ED
2		0	0	0		0	0								0	-1	-2
1	4	0	0	0		0	0	0	0	0					10	100	1000
2		0	0	0		0	0						1	0	0	0	0	0	0	0	0	0
1	20	15	0	0	0	150	2.17609	2.58805	0.582591	0.411954			2		0	0	0	0	0
2		ND	10	1	0	1000	3						3		0	0	0	0	0
													1	4	0	0	0	0	0	0	0	0
													2		0	0	0	0	0
													3		0	0	0	0	0
													1	20	ND	ND	4	4000	3.60206	3.60206	0.30103	0.1738
													2		ND	ND	8	8000	3.90309
													3		ND	20	3	2000	3.30103
Mann-Whitney tests
Walled 0hpi vs L-forms 0 hpi
P value	0.0079
Exact or approximate P value?	Exact
P value summary	**
Significantly different (P < 0.05)?	Yes
One- or two-tailed P value?	Two-tailed
Sum of ranks in column A,B	40 , 15
Mann-Whitney U	0
Difference between medians
Median of column A	3.079, n=5
Median of column B	0.000, n=5
Difference: Actual	-3.079
Difference: Hodges-Lehmann	-3.079
Walled 4hpi vs L-forms 4hpi
P value	0.0079
Exact or approximate P value?	Exact
P value summary	**
Significantly different (P < 0.05)?	Yes
One- or two-tailed P value?	Two-tailed
Sum of ranks in column C,D	40 , 15
Mann-Whitney U	0
Difference between medians
Median of column C	4.086, n=5
Median of column D	0.000, n=5
Difference: Actual	-4.086
Difference: Hodges-Lehmann	-4.086
Walled 20hpi vs L-forms 20hpi
P value	0.4206
Exact or approximate P value?	Exact
P value summary	ns
Significantly different (P < 0.05)?	No
One- or two-tailed P value?	Two-tailed
Sum of ranks in column E,F	32 , 23
Mann-Whitney U	8
Difference between medians
Median of column E	3.568, n=5
Median of column F	3.301, n=5
Difference: Actual	-0.2672
Difference: Hodges-Lehmann	-0.3979
